# Supplementary material for: Hfe Actions in Kupffer Cells Are Dispensable for Hepatic and Systemic Iron Metabolism
Source: Int J Mol Sci. 2023 May 18;24(10):8948. doi: 10.3390/ijms24108948 (PMC10219340; doi:10.3390/ijms24108948)
Supplement: Supplementary file 1 [file ijms-24-08948-s001.zip]

Archive with 1 entries (1 files):
- ijms-2358635-supplementary.pdf
